# Supplementary material for: Wecomedon Jarrett & Bousfield, 1982, a replacement name for the amphipod genus Psammonyx Bousfield, 1973 (Crustacea, Amphipoda, Tryphosidae), preoccupied by Psammonyx Döderlein, 1892 (Foraminifera, Astrorhizida, Ammovolummidae)
Source: Zookeys. 2018 Apr 16;(750):41–4. doi: 10.3897/zookeys.750.24529 (PMC5913141; doi:10.3897/zookeys.750.24529)
Supplement: XML Treatment for Wecomedon [file zookeys.750.24529-treatment1.xml]

<!DOCTYPE tp:taxon-treatment
  PUBLIC "-//TaxonX//DTD Taxonomic Treatment Publishing DTD v0 20100105//EN" "tax-treatment-NSO.dtd">
<tp:taxon-treatment xmlns:tp="http://www.plazi.org/taxpub"><tp:treatment-meta><kwd-group><label>Taxon classification</label><kwd><named-content xmlns:xlink="http://www.w3.org/1999/xlink" content-type="kingdom">Animalia</named-content></kwd><kwd><named-content xmlns:xlink="http://www.w3.org/1999/xlink" content-type="order">Astrorhizida</named-content></kwd><kwd><named-content xmlns:xlink="http://www.w3.org/1999/xlink" content-type="family">Ammovolummidae</named-content></kwd></kwd-group><mixed-citation publication-type="journal"><person-group><name><surname>Horton</surname><given-names>Tammy</given-names></name></person-group><article-title>
          <italic><tp:taxon-name><tp:taxon-name-part taxon-name-part-type="genus" reg="Wecomedon">Wecomedon</tp:taxon-name-part></tp:taxon-name></italic> Jarrett &amp; Bousfield, 1982, a replacement name for the amphipod genus <italic><tp:taxon-name><tp:taxon-name-part taxon-name-part-type="genus" reg="Psammonyx">Psammonyx</tp:taxon-name-part></tp:taxon-name></italic> Bousfield, 1973 (<tp:taxon-name><tp:taxon-name-part taxon-name-part-type="subphylum">Crustacea</tp:taxon-name-part></tp:taxon-name>, <tp:taxon-name><tp:taxon-name-part taxon-name-part-type="order">Amphipoda</tp:taxon-name-part></tp:taxon-name>, <tp:taxon-name><tp:taxon-name-part taxon-name-part-type="family">Tryphosidae</tp:taxon-name-part></tp:taxon-name>), preoccupied by <italic><tp:taxon-name><tp:taxon-name-part taxon-name-part-type="genus" reg="Psammonyx">Psammonyx</tp:taxon-name-part></tp:taxon-name></italic> Döderlein, 1892 (<tp:taxon-name><tp:taxon-name-part taxon-name-part-type="subphylum">Foraminifera</tp:taxon-name-part></tp:taxon-name>, <tp:taxon-name><tp:taxon-name-part taxon-name-part-type="order">Astrorhizida</tp:taxon-name-part></tp:taxon-name>, <tp:taxon-name><tp:taxon-name-part taxon-name-part-type="family">Ammovolummidae</tp:taxon-name-part></tp:taxon-name>)</article-title><source>Zookeys</source><day>16</day><month>4</month><year>2018</year><volume>2018</volume><issue>750</issue><fpage>41</fpage><lpage>44</lpage><pub-id pub-id-type="doi">10.3897/zookeys.750.24529</pub-id></mixed-citation></tp:treatment-meta><tp:nomenclature><tp:taxon-name>
            <tp:taxon-name-part taxon-name-part-type="genus" reg="Wecomedon">Wecomedon</tp:taxon-name-part>
          </tp:taxon-name><tp:taxon-authority>Jarrett &amp; Bousfield, 1982, re-established</tp:taxon-authority><tp:nomenclature-citation-list><tp:nomenclature-citation><tp:taxon-name>
                <tp:taxon-name-part taxon-name-part-type="genus" reg="Psammonyx">Psammonyx</tp:taxon-name-part>
              </tp:taxon-name><comment>Bousfield, 1973: 144 (<tp:taxon-name><tp:taxon-name-part taxon-name-part-type="subphylum">Crustacea</tp:taxon-name-part></tp:taxon-name>: <tp:taxon-name><tp:taxon-name-part taxon-name-part-type="order">Amphipoda</tp:taxon-name-part></tp:taxon-name>: <tp:taxon-name><tp:taxon-name-part taxon-name-part-type="family">Tryphosidae</tp:taxon-name-part></tp:taxon-name>); type species: <tp:taxon-name><tp:taxon-name-part taxon-name-part-type="genus" reg="Anonyx">Anonyx</tp:taxon-name-part> <tp:taxon-name-part taxon-name-part-type="species" reg="nobilis">nobilis</tp:taxon-name-part></tp:taxon-name> Stimpson, 1853, original designation by <xref ref-type="bibr" rid="B2">Bousfield 1973</xref>; preoccupied.</comment></tp:nomenclature-citation><tp:nomenclature-citation><tp:taxon-name>
                <tp:taxon-name-part taxon-name-part-type="genus" reg="Wecomedon">Wecomedon</tp:taxon-name-part>
              </tp:taxon-name><comment>Jarrett &amp; Bousfield, 1982: 113 (<tp:taxon-name><tp:taxon-name-part taxon-name-part-type="subphylum">Crustacea</tp:taxon-name-part></tp:taxon-name>: <tp:taxon-name><tp:taxon-name-part taxon-name-part-type="order">Amphipoda</tp:taxon-name-part></tp:taxon-name>: <tp:taxon-name><tp:taxon-name-part taxon-name-part-type="family">Tryphosidae</tp:taxon-name-part></tp:taxon-name>); type species: <tp:taxon-name><tp:taxon-name-part taxon-name-part-type="genus" reg="Hippomedon">Hippomedon</tp:taxon-name-part> <tp:taxon-name-part taxon-name-part-type="species" reg="wecomus">wecomus</tp:taxon-name-part></tp:taxon-name> J.L. Barnard, 1971, original designation by <xref ref-type="bibr" rid="B11">Jarrett and Bousfield 1982</xref>.</comment></tp:nomenclature-citation><tp:nomenclature-citation><tp:taxon-name><tp:taxon-name-part taxon-name-part-type="genus" reg="Wecomedon"/></tp:taxon-name><comment>non <tp:taxon-name><tp:taxon-name-part taxon-name-part-type="genus" reg="Psammonyx">Psammonyx</tp:taxon-name-part></tp:taxon-name> Döderlein, 1892: 146 (<tp:taxon-name><tp:taxon-name-part taxon-name-part-type="subphylum">Foraminifera</tp:taxon-name-part></tp:taxon-name>: Astrorhizida: <tp:taxon-name><tp:taxon-name-part taxon-name-part-type="family">Ammovolummidae</tp:taxon-name-part></tp:taxon-name>); type species: <tp:taxon-name><tp:taxon-name-part taxon-name-part-type="genus" reg="Psammonyx">Psammonyx</tp:taxon-name-part> <tp:taxon-name-part taxon-name-part-type="species" reg="vulcanicus">vulcanicus</tp:taxon-name-part></tp:taxon-name> Döderlein, 1892, original designation by <xref ref-type="bibr" rid="B5">Döderlein 1892</xref>. </comment></tp:nomenclature-citation><tp:nomenclature-citation><tp:taxon-name>
                <tp:taxon-name-part taxon-name-part-type="genus" reg="Psammonyx">Psammonyx</tp:taxon-name-part>
              </tp:taxon-name><comment>– Budnikova, 2005: 179 (<tp:taxon-name><tp:taxon-name-part taxon-name-part-type="genus" reg="Wecomedon">Wecomedon</tp:taxon-name-part></tp:taxon-name> Jarrett &amp; Bousfield, 1982 reduced to the rank of junior synonym of <tp:taxon-name><tp:taxon-name-part taxon-name-part-type="genus" reg="Psammonyx">Psammonyx</tp:taxon-name-part></tp:taxon-name> Bousfield, 1973).</comment></tp:nomenclature-citation></tp:nomenclature-citation-list></tp:nomenclature><tp:treatment-sec sec-type="type species" id="SECID0ERIAC"><title>Type species.</title><p>
            <italic><tp:taxon-name><tp:taxon-name-part taxon-name-part-type="genus" reg="Hippomedon">Hippomedon</tp:taxon-name-part> <tp:taxon-name-part taxon-name-part-type="species" reg="wecomus">wecomus</tp:taxon-name-part></tp:taxon-name></italic> J.L. Barnard, 1971, original designation by <xref ref-type="bibr" rid="B11">Jarrett and Bousfield (1982)</xref>.</p></tp:treatment-sec><tp:treatment-sec sec-type="remarks" id="SECID0EGJAC"><title>Remarks.</title><p>
            <italic><tp:taxon-name><tp:taxon-name-part taxon-name-part-type="genus" reg="Psammonyx">Psammonyx</tp:taxon-name-part></tp:taxon-name></italic> Bousfield, 1973 currently contains eleven species (<xref ref-type="bibr" rid="B9">Horton et al. 2018</xref>). The genus was established by Bousfield in 1973, for the single species <italic><tp:taxon-name><tp:taxon-name-part taxon-name-part-type="genus" reg="Psammonyx">Psammonyx</tp:taxon-name-part> <tp:taxon-name-part taxon-name-part-type="species" reg="nobilis">nobilis</tp:taxon-name-part></tp:taxon-name></italic> (Stimpson, 1853), designated as the type of the genus (as <italic><tp:taxon-name><tp:taxon-name-part taxon-name-part-type="genus" reg="Anonyx">Anonyx</tp:taxon-name-part> <tp:taxon-name-part taxon-name-part-type="species" reg="nobilis">nobilis</tp:taxon-name-part></tp:taxon-name></italic> Stimpson, 1853). A second species (<italic><tp:taxon-name><tp:taxon-name-part taxon-name-part-type="genus" reg="Psammonyx">P.</tp:taxon-name-part> <tp:taxon-name-part taxon-name-part-type="species" reg="terranovae">terranovae</tp:taxon-name-part></tp:taxon-name></italic> Steele, 1979) was added by Steele in 1979, and in 1982, Jarrett and Bousfield described a third species (<italic><tp:taxon-name><tp:taxon-name-part taxon-name-part-type="genus" reg="Psammonyx">Psammonyx</tp:taxon-name-part> <tp:taxon-name-part taxon-name-part-type="species" reg="longimerus">longimerus</tp:taxon-name-part></tp:taxon-name></italic> Jarrett &amp; Bousfield, 1982) and transferred the fourth species <italic><tp:taxon-name><tp:taxon-name-part taxon-name-part-type="genus" reg="Psammonyx">Psammonyx</tp:taxon-name-part> <tp:taxon-name-part taxon-name-part-type="species" reg="kurilicus">kurilicus</tp:taxon-name-part></tp:taxon-name></italic> (Gurjanova, 1962) from the genus <italic><tp:taxon-name><tp:taxon-name-part taxon-name-part-type="genus" reg="Hippomedon">Hippomedon</tp:taxon-name-part></tp:taxon-name></italic>.</p><p>In 2005, Budnikova added two further species (<italic><tp:taxon-name><tp:taxon-name-part taxon-name-part-type="genus" reg="Psammonyx">Psammonyx</tp:taxon-name-part> <tp:taxon-name-part taxon-name-part-type="species" reg="kudrjaschovi">kudrjaschovi</tp:taxon-name-part></tp:taxon-name></italic> Budnikova, 2005 and <italic><tp:taxon-name><tp:taxon-name-part taxon-name-part-type="genus" reg="Psammonyx">Psammonyx</tp:taxon-name-part> <tp:taxon-name-part taxon-name-part-type="species" reg="tzvetkovae">tzvetkovae</tp:taxon-name-part></tp:taxon-name></italic> Budnikova, 2005) and placed the genus <italic><tp:taxon-name><tp:taxon-name-part taxon-name-part-type="genus" reg="Wecomedon">Wecomedon</tp:taxon-name-part></tp:taxon-name></italic> Jarrett &amp; Bousfield, 1982 in synonymy with <italic><tp:taxon-name><tp:taxon-name-part taxon-name-part-type="genus" reg="Psammonyx">Psammonyx</tp:taxon-name-part></tp:taxon-name></italic>, transferring the five species it contained to <italic><tp:taxon-name><tp:taxon-name-part taxon-name-part-type="genus" reg="Psammonyx">Psammonyx</tp:taxon-name-part></tp:taxon-name></italic> (<italic><tp:taxon-name><tp:taxon-name-part taxon-name-part-type="genus" reg="Psammonyx">P.</tp:taxon-name-part> <tp:taxon-name-part taxon-name-part-type="species" reg="boreopacificus">boreopacificus</tp:taxon-name-part></tp:taxon-name></italic> (Gurjanova, 1962); <italic><tp:taxon-name><tp:taxon-name-part taxon-name-part-type="genus" reg="Paratryphosites">P.</tp:taxon-name-part> <tp:taxon-name-part taxon-name-part-type="species" reg="minusculus">minusculus</tp:taxon-name-part></tp:taxon-name></italic> (Gurjanova, 1938) <italic><tp:taxon-name><tp:taxon-name-part taxon-name-part-type="genus" reg="Psammonyx">P.</tp:taxon-name-part> <tp:taxon-name-part taxon-name-part-type="species" reg="similis">similis</tp:taxon-name-part></tp:taxon-name></italic> (Jarrett &amp; Bousfield, 1982); <italic><tp:taxon-name><tp:taxon-name-part taxon-name-part-type="genus" reg="Psammonyx">P.</tp:taxon-name-part> <tp:taxon-name-part taxon-name-part-type="species" reg="wecomus">wecomus</tp:taxon-name-part></tp:taxon-name></italic> (J.L. Barnard, 1971); and <italic><tp:taxon-name><tp:taxon-name-part taxon-name-part-type="genus" reg="Psammonyx">P.</tp:taxon-name-part> <tp:taxon-name-part taxon-name-part-type="species" reg="wirketis">wirketis</tp:taxon-name-part></tp:taxon-name></italic> (Gurjanova, 1962)).</p><p>According to ICZN article 60.2 the oldest available and potentially valid synonym of the rejected junior homonym becomes the valid name of the taxon (see ICZN Article 23.3.5), and takes its own authorship and date. Therefore, the replacement name for <italic><tp:taxon-name><tp:taxon-name-part taxon-name-part-type="genus" reg="Psammonyx">Psammonyx</tp:taxon-name-part></tp:taxon-name></italic> Bousfield, 1973 is <italic><tp:taxon-name><tp:taxon-name-part taxon-name-part-type="genus" reg="Wecomedon">Wecomedon</tp:taxon-name-part></tp:taxon-name></italic> Jarrett &amp; Bousfield, 1982, with <italic><tp:taxon-name><tp:taxon-name-part taxon-name-part-type="genus" reg="Hippomedon">Hippomedon</tp:taxon-name-part> <tp:taxon-name-part taxon-name-part-type="species" reg="wecomus">wecomus</tp:taxon-name-part></tp:taxon-name></italic> J.L. Barnard, 1971 as the type species of the genus.</p><p>
            <bold><italic><tp:taxon-name><tp:taxon-name-part taxon-name-part-type="genus" reg="Wecomedon">Wecomedon</tp:taxon-name-part></tp:taxon-name></italic> is now comprised of the following eleven species</bold>:</p><p>
            <italic><tp:taxon-name><tp:taxon-name-part taxon-name-part-type="genus" reg="Wecomedon">Wecomedon</tp:taxon-name-part> <tp:taxon-name-part taxon-name-part-type="species" reg="boreopacificus">boreopacificus</tp:taxon-name-part></tp:taxon-name></italic> (Gurjanova, 1962), <bold>comb. n.</bold> Original name <italic><tp:taxon-name><tp:taxon-name-part taxon-name-part-type="genus" reg="Hippomedon">Hippomedon</tp:taxon-name-part> <tp:taxon-name-part taxon-name-part-type="species" reg="boreopacificus">boreopacificus</tp:taxon-name-part></tp:taxon-name></italic>;</p><p>
            <italic><tp:taxon-name><tp:taxon-name-part taxon-name-part-type="genus" reg="Wecomedon">Wecomedon</tp:taxon-name-part> <tp:taxon-name-part taxon-name-part-type="species" reg="kudrjaschovi">kudrjaschovi</tp:taxon-name-part></tp:taxon-name></italic> (Budnikova, 2005), <bold>comb. n.</bold> Original name <italic><tp:taxon-name><tp:taxon-name-part taxon-name-part-type="genus" reg="Psammonyx">Psammonyx</tp:taxon-name-part> <tp:taxon-name-part taxon-name-part-type="species" reg="kudrjaschovi">kudrjaschovi</tp:taxon-name-part></tp:taxon-name></italic>;</p><p>
            <italic><tp:taxon-name><tp:taxon-name-part taxon-name-part-type="genus" reg="Wecomedon">Wecomedon</tp:taxon-name-part> <tp:taxon-name-part taxon-name-part-type="species" reg="kurilicus">kurilicus</tp:taxon-name-part></tp:taxon-name></italic> (Gurjanova, 1962), <bold>comb. n.</bold> Original name <italic><tp:taxon-name><tp:taxon-name-part taxon-name-part-type="genus" reg="Hippomedon">Hippomedon</tp:taxon-name-part> <tp:taxon-name-part taxon-name-part-type="species" reg="kurilicus">kurilicus</tp:taxon-name-part></tp:taxon-name></italic>;</p><p>
            <!--PageBreak-->
            <italic><tp:taxon-name><tp:taxon-name-part taxon-name-part-type="genus" reg="Wecomedon">Wecomedon</tp:taxon-name-part> <tp:taxon-name-part taxon-name-part-type="species" reg="longimerus">longimerus</tp:taxon-name-part></tp:taxon-name></italic> (Jarrett &amp; Bousfield, 1982), <bold>comb. n.</bold> Original name <italic><tp:taxon-name><tp:taxon-name-part taxon-name-part-type="genus" reg="Psammonyx">Psammonyx</tp:taxon-name-part> <tp:taxon-name-part taxon-name-part-type="species" reg="longimerus">longimerus</tp:taxon-name-part></tp:taxon-name></italic>;</p><p>
            <italic><tp:taxon-name><tp:taxon-name-part taxon-name-part-type="genus" reg="Wecomedon">Wecomedon</tp:taxon-name-part> <tp:taxon-name-part taxon-name-part-type="species" reg="minusculus">minusculus</tp:taxon-name-part></tp:taxon-name></italic> (Gurjanova, 1938), <bold>comb. n.</bold> Original name <italic><tp:taxon-name><tp:taxon-name-part taxon-name-part-type="genus" reg="Paratryphosites">Paratryphosites</tp:taxon-name-part> <tp:taxon-name-part taxon-name-part-type="species" reg="minusculus">minusculus</tp:taxon-name-part></tp:taxon-name></italic>;</p><p>
            <italic><tp:taxon-name><tp:taxon-name-part taxon-name-part-type="genus" reg="Wecomedon">Wecomedon</tp:taxon-name-part> <tp:taxon-name-part taxon-name-part-type="species" reg="nobilis">nobilis</tp:taxon-name-part></tp:taxon-name></italic> (Stimpson, 1853), <bold>comb. n.</bold> Original name <italic><tp:taxon-name><tp:taxon-name-part taxon-name-part-type="genus" reg="Anonyx">Anonyx</tp:taxon-name-part> <tp:taxon-name-part taxon-name-part-type="species" reg="nobilis">nobilis</tp:taxon-name-part></tp:taxon-name></italic>;</p><p>
            <italic><tp:taxon-name><tp:taxon-name-part taxon-name-part-type="genus" reg="Wecomedon">Wecomedon</tp:taxon-name-part> <tp:taxon-name-part taxon-name-part-type="species" reg="similis">similis</tp:taxon-name-part></tp:taxon-name></italic> Jarrett &amp; Bousfield, 1982, <bold>comb. n.</bold> Original name <italic><tp:taxon-name><tp:taxon-name-part taxon-name-part-type="genus" reg="Wecomedon">Wecomedon</tp:taxon-name-part> <tp:taxon-name-part taxon-name-part-type="species" reg="similis">similis</tp:taxon-name-part></tp:taxon-name></italic>;</p><p>
            <italic><tp:taxon-name><tp:taxon-name-part taxon-name-part-type="genus" reg="Wecomedon">Wecomedon</tp:taxon-name-part> <tp:taxon-name-part taxon-name-part-type="species" reg="terranovae">terranovae</tp:taxon-name-part></tp:taxon-name></italic> (Steele, 1979), <bold>comb. n.</bold> Original name <italic><tp:taxon-name><tp:taxon-name-part taxon-name-part-type="genus" reg="Psammonyx">Psammonyx</tp:taxon-name-part> <tp:taxon-name-part taxon-name-part-type="species" reg="terranovae">terranovae</tp:taxon-name-part></tp:taxon-name></italic>;</p><p>
            <italic><tp:taxon-name><tp:taxon-name-part taxon-name-part-type="genus" reg="Wecomedon">Wecomedon</tp:taxon-name-part> <tp:taxon-name-part taxon-name-part-type="species" reg="tzvetkovae">tzvetkovae</tp:taxon-name-part></tp:taxon-name></italic> (Budnikova, 2005), <bold>comb. n.</bold> Original name <italic><tp:taxon-name><tp:taxon-name-part taxon-name-part-type="genus" reg="Psammonyx">Psammonyx</tp:taxon-name-part> <tp:taxon-name-part taxon-name-part-type="species" reg="tzvetkovae">tzvetkovae</tp:taxon-name-part></tp:taxon-name></italic>;</p><p>
            <italic><tp:taxon-name><tp:taxon-name-part taxon-name-part-type="genus" reg="Wecomedon">Wecomedon</tp:taxon-name-part> <tp:taxon-name-part taxon-name-part-type="species" reg="wecomus">wecomus</tp:taxon-name-part></tp:taxon-name></italic> (J.L. Barnard, 1971), <bold>comb. n.</bold> Original name <italic><tp:taxon-name><tp:taxon-name-part taxon-name-part-type="genus" reg="Hippomedon">Hippomedon</tp:taxon-name-part> <tp:taxon-name-part taxon-name-part-type="species" reg="wecomus">wecomus</tp:taxon-name-part></tp:taxon-name></italic>;</p><p>
            <italic><tp:taxon-name><tp:taxon-name-part taxon-name-part-type="genus" reg="Wecomedon">Wecomedon</tp:taxon-name-part> <tp:taxon-name-part taxon-name-part-type="species" reg="wirketis">wirketis</tp:taxon-name-part></tp:taxon-name></italic> (Gurjanova, 1962), <bold>comb. n.</bold> Original name <italic><tp:taxon-name><tp:taxon-name-part taxon-name-part-type="genus" reg="Hippomedon">Hippomedon</tp:taxon-name-part> <tp:taxon-name-part taxon-name-part-type="species" reg="wirketis">wirketis</tp:taxon-name-part></tp:taxon-name>.</italic></p></tp:treatment-sec><ref-list><ref id="B2"><mixed-citation xmlns:xlink="http://www.w3.org/1999/xlink" xlink:type="simple">
          <person-group><name name-style="western"><surname>Bousfield</surname><given-names>EL</given-names></name></person-group> (<year>1973</year>) <source>Shallow-water gammaridean <tp:taxon-name><tp:taxon-name-part taxon-name-part-type="order">Amphipoda</tp:taxon-name-part></tp:taxon-name> of New England.</source> <publisher-name>Cornell University Press</publisher-name>, <publisher-loc>Ithaca</publisher-loc>, <size units="page">312 pp</size>.</mixed-citation></ref><ref id="B11"><mixed-citation xmlns:xlink="http://www.w3.org/1999/xlink" xlink:type="simple">
          <person-group><name name-style="western"><surname>Jarrett</surname><given-names>NE</given-names></name><name name-style="western"><surname>Bousfield</surname><given-names>EL</given-names></name></person-group> (<year>1982</year>) <article-title>Studies on the amphipod family <tp:taxon-name><tp:taxon-name-part taxon-name-part-type="family">Lysianassidae</tp:taxon-name-part></tp:taxon-name> in the Northeastern Pacific region. <italic><tp:taxon-name><tp:taxon-name-part taxon-name-part-type="genus">Hippomedon</tp:taxon-name-part></tp:taxon-name></italic>: and related genera: Systematics and distributional ecology.</article-title> <source>National Museums of Canada, Publications in Biological Oceanography</source> <volume>10</volume>: <fpage>103</fpage>–<lpage>128</lpage>.</mixed-citation></ref><ref id="B5"><mixed-citation xmlns:xlink="http://www.w3.org/1999/xlink" xlink:type="simple">
          <person-group><name name-style="western"><surname>Döderlein</surname><given-names>L</given-names></name></person-group> (<year>1892</year>) <article-title>No official title (Demonstration: <italic><tp:taxon-name><tp:taxon-name-part taxon-name-part-type="genus">Petrostroma</tp:taxon-name-part> <tp:taxon-name-part taxon-name-part-type="species">schulzei</tp:taxon-name-part></tp:taxon-name></italic>, <italic><tp:taxon-name><tp:taxon-name-part taxon-name-part-type="genus">Psammonyx</tp:taxon-name-part> <tp:taxon-name-part taxon-name-part-type="species">vulcanus</tp:taxon-name-part></tp:taxon-name></italic>).</article-title> <source>Verhandlungen der Deutschen Zoologischen Gesellschaft</source> <volume>1892</volume>: <fpage>143</fpage>–<lpage>146</lpage>.</mixed-citation></ref><ref id="B9"><mixed-citation xmlns:xlink="http://www.w3.org/1999/xlink" xlink:type="simple">
          <person-group><name name-style="western"><surname>Horton</surname><given-names>T</given-names></name><name name-style="western"><surname>Lowry</surname><given-names>J</given-names></name><name name-style="western"><surname>De Broyer</surname><given-names>C</given-names></name><name name-style="western"><surname>Bellan-Santini</surname><given-names>D</given-names></name><name name-style="western"><surname>Coleman</surname><given-names>CO</given-names></name><name name-style="western"><surname>Corbari</surname><given-names>L</given-names></name><name name-style="western"><surname>Daneliya</surname><given-names>M</given-names></name><name name-style="western"><surname>Dauvin</surname><given-names>J-C</given-names></name><name name-style="western"><surname>Fišer</surname><given-names>C</given-names></name><name name-style="western"><surname>Gasca</surname><given-names>R</given-names></name><name name-style="western"><surname>Grabowski</surname><given-names>M</given-names></name><name name-style="western"><surname>Guerra-García</surname><given-names>JM</given-names></name><name name-style="western"><surname>Hendrycks</surname><given-names>E</given-names></name><name name-style="western"><surname>Hughes</surname><given-names>L</given-names></name><name name-style="western"><surname>Jaume</surname><given-names>D</given-names></name><name name-style="western"><surname>Jazdzewski</surname><given-names>K</given-names></name><name name-style="western"><surname>Kim</surname><given-names>Y-H</given-names></name><name name-style="western"><surname>King</surname><given-names>R</given-names></name><name name-style="western"><surname>Krapp-Schickel</surname><given-names>T</given-names></name><name name-style="western"><surname>LeCroy</surname><given-names>S</given-names></name><name name-style="western"><surname>Lörz</surname><given-names>A-N</given-names></name><name name-style="western"><surname>Mamos</surname><given-names>T</given-names></name><name name-style="western"><surname>Senna</surname><given-names>AR</given-names></name><name name-style="western"><surname>Serejo</surname><given-names>C</given-names></name><name name-style="western"><surname>Sket</surname><given-names>B</given-names></name><name name-style="western"><surname>Souza-Filho</surname><given-names>JF</given-names></name><name name-style="western"><surname>Tandberg</surname><given-names>AH</given-names></name><name name-style="western"><surname>Thomas</surname><given-names>J</given-names></name><name name-style="western"><surname>Thurston</surname><given-names>M</given-names></name><name name-style="western"><surname>Vader</surname><given-names>W</given-names></name><name name-style="western"><surname>Väinölä</surname><given-names>R</given-names></name><name name-style="western"><surname>Vonk</surname><given-names>R</given-names></name><name name-style="western"><surname>White</surname><given-names>K</given-names></name><name name-style="western"><surname>Zeidler</surname><given-names>W</given-names></name></person-group> (<year>2018</year>) World <tp:taxon-name><tp:taxon-name-part taxon-name-part-type="order">Amphipoda</tp:taxon-name-part></tp:taxon-name> Database. <italic><tp:taxon-name><tp:taxon-name-part taxon-name-part-type="genus">Psammonyx</tp:taxon-name-part></tp:taxon-name></italic> Bousfield, 1973. <ext-link xlink:type="simple" ext-link-type="uri" xlink:href="http://www.marinespecies.org/amphipoda/aphia.php?p=taxdetails%26id=158139">http://www.marinespecies.org/amphipoda/aphia.php?p=taxdetails&amp;id=158139</ext-link> [accessed on 2018–02–18]</mixed-citation></ref></ref-list></tp:taxon-treatment>
